# Supplementary material for: Impact of Nutrition and Physical Activity Interventions Provided by Nutrition and Exercise Practitioners for the Adult General Population: A Systematic Review and Meta-Analysis
Source: Nutrients. 2022 Apr 21;14(9):1729. doi: 10.3390/nu14091729 (PMC9103154; doi:10.3390/nu14091729)
Supplement: Supplementary file 1 [file nutrients-14-01729-s001.zip]

Archive with 2 entries (2 files):
- Supplementary Material/Supplementary Figure 1. Publication Bias.pdf
- Supplementary Material/Supplementary Table 1.pdf
